# Supplementary material for: Heterologous Expression of Dehydration-Inducible MfbHLH145 of Myrothamnus flabellifoli Enhanced Drought and Salt Tolerance in Arabidopsis
Source: Int J Mol Sci. 2022 May 16;23(10):5546. doi: 10.3390/ijms23105546 (PMC9146472; doi:10.3390/ijms23105546)
Supplement: Supplementary file 1 [file ijms-23-05546-s001.zip]

Archive with 1 entries (1 files):
- ijms-1691014-supplementary.pdf
